# Supplementary material for: Electrocrystallization of Calcium Oxalate Mediated by Electrospun Polymer Fiber Using Poly(acrylic acid-co-4-styrene sulfonate)
Source: Polymers (Basel). 2025 Oct 29;17(21):2888. doi: 10.3390/polym17212888 (PMC12610098; doi:10.3390/polym17212888)
Supplement: Supplementary file 1 [file polymers-17-02888-s001.zip]

Archive with 1 entries (1 files):
- polymers-3887856-supplementary.pdf
